# Supplementary material for: Comparative structural analysis on the mitochondrial DNAs from various strains of Lentinula edodes
Source: Front Microbiol. 2022 Nov 28;13:1034387. doi: 10.3389/fmicb.2022.1034387 (PMC9744193; doi:10.3389/fmicb.2022.1034387)
Supplement: Supplementary file 2 [file Data_Sheet_2.XLSX]

## Sheet: a
Gene		Sequence		Repeats
		Start	end	1	2	3	4	5	6	7
intergenic		1	701	CCCAGCCTTCCCAGCCTTCCCACCCTTCCCACCCTTCCCACCCTTCCCACCCTTCCC	TAGGGCAGGGATAGGGGAGGGATAGGGGAGGGATAGGGGAGGGATAGGGGAGGGATAGGGGAGG	AACAAAAACAAAAACAAAAACAAAAA
cob	cob exon 1	702	856
	intron 1 IB3'	857	2328	GGGAAGGGTGGGAAGTGTGGGAAGGGTGGGAAGGGTGGGAAGGGTGGG
	cob exon 2	2329	2377
	intron 2 IB	2378	4273	ATGATTAATATGAATATGATTAATATGAAT	AGGGATAGGGCAGGGATAGGGGAGGGATAG
	cob exon 3	4256	4484
	intron 3 IB	4484	8352	AATCCTAACGGGAACTAATGTAATCCTAACGGGAACTAATG	TCCTAACGGAATCCTAACGGGAACTAATGTAATCCTAACGGGAACTAATGGGAACTAACGGAATCCTAACGGGA	CACCCTTCCCACCCTTCCCTCCCTTCCCACCCTTCCCACCCTTCCCACCCT	AGGGATAGGGGAGGGATAGGGGAGGGA
	cob exon 4	8353	9111
intergenic		9112	11476	CCCACCCTTCCCACCCTTCCCACCCTTCCCACCCTTCCCACCCT	AGGGATAGGGCAGGGATAGGGCAGGGATAGGGCAGGGATAGGGCAGGGATAGGGCAGGGATAGGG
cox2		11477	12235
intergenic		12236	16634	CTAATTCACTACAAGATGCTTCTAATTCACTACAAGATGCTTCTAATTCACTACAAGATGCTTCTAAT	CCGTTAGAGTCCCGTTAGGCTCCCGTTAGGATTCCGTTAGGGACCCGTTAGGCCCCCGTTAGG	TCCCGTTAGAGTCCCGTTAGGCTCCCGTTAGGATTCCGTTAGGGACCCGTTAGGCCCCCGTTAGGGGCCCGTTAGGG	GCTTCTATGCTTCTACGCTTCTACACTTCTACGCT	TAACGGTACCTAACGGTAGTAACGGTAGTAACGGTAGTAAAGGTAGTAA
nad6		16635	17261
intergenic		17262	19244	AAATAACGGGAAATAAAGGGAAATAAAGATAAATAACGGGAAATAATGGGA	AAAACATTAAACTAAATAAAACACAAAACATTAAACTAAATAAAACACAAAACAACAAAACAAATAAAAACAAAA	GTAGCAGTAGCAGTAGCAGTAGTAGTAGAAGTAGAAGTAGAAGTAGAAGT	CCCTAACGGGAACTAACGGAACCCTAACGGGAACTAATGGGACCCTAACGGGA	TCCCTCCCCTATCCCTCCCCTATCCAGCCTATTCCACCCTATCCCACCCTATCCCTCCCCTATCCCTGCCCTA	GGGAAGGGTGGGAAGGGTGGGAAGGGTGGGAAGGGTG	GCTCCGCGCTCCGCGCTCCACGCTCAGCGCTCCAC
atp6		19245	20012
intergenic		20013	21567
cox3	cox3 exon 1	21568	22032
	intron	22033	23481	TTATATTATATTATATTATATTATATTATATTATATTATATTATATTATATTATAT	TTTATTTTTATTTTTATTTTTATTTTTATTCTTATTTTTATTTT
	cox3 exon 2	23482	23847
intergenic		23848	25701
nad4L		25702	25968
nad5	nad5 exon 1	25971	26906
	intron 1 IB	26907	28314
	nad5 exon 2	28315	29427
intergenic		29428	32070
trnP		32071	32143
intergenic		32144	32663	CCCACCCTATCCCAGCCTGCCCACCCTTCCAGCCT
trnQ		32664	32739
intergenic		32740	33504
trnK		33505	33575
intergenic		33576	34072
trnS		34073	34160
intergenic		34161	34718	TAAAAATCAAATAAAAATAAAAATTAATAAATAAAAAAAATAAA
trnE		34719	34792
intergenic		34793	34985	CCTCCCCTATCCCTCCCCTATCCCTGCCCTATCCCTGCCCTATCCCT	AGGGTGGGAAGGGTGGGAAGGGTGGGAAGGGTGGGAAGGGTG
trnS		34986	35069
intergenic		35070	35910	ATTAAATTAAATTAAATTAAATTAAAT	ATAAAATTATAAAAATAAAAATATAAAAAGCTAAAAATTAAA	CCTTCCCACCCTTCCCACCCTTCCCACCCT
cox1	cox1 exon 1	35911	36144
	intron 1 IB	36145	37669	TTAAATTAAAATTAAAATAAATTAAAATAAAATAAAAATAAAATAAATTAAAATTAAATTA	ATATATATATACATATACATTACATATACATATACATATACA
	cox1 exon 2	37670	37819
	intron 2 IB	37820	39550
	cox1 exon 3	39551	39880
	intron 3 IB	39881	40853
	cox1 exon 4	40854	41057
	intron 4 II	41058	42312
	cox1 exon 5	42313	42444
	intron 5 IB	42445	43907
	cox1 exon 6	43908	43958
	intron 6 I derived	43959	45055
	cox1 exon 7	45056	45253
	intron 7 IA	45254	46695
	cox1 exon 8	46696	46998
intergenic		46999	49826	ATAAGTATAAGTATAAGTATAAGTATAAGTATAAATATAAGTATAATTATAACAATAA
LSU	LSU exon	49827	52554
	intron	52555	54986	ATATTTATATTTATATTTATATTTATATATGTATTTATATTATATTTATATTTATATTTATATTTATATTT	AATATAATATAATATAATATAATATAA	TAAATTAAATTAAATTAAATTAAATTAAATAAATAAATTA	TACCTGCGGTACCTGCGGTACCTGC	CCTATCCCTCCCCTATCCCTCCCCTATCCCT	ATAATATTAAAAAAAACATAAAATTAAAAAAAGACAT
	LSU exon	57063	59720
intergenic		59721	60091
trnW		60092	60164
intergenic		60163	61127
trnD		61128	61200
intergenic		61201	61286	ATATAAAAATAAAAATATAAAAATAAAAA
trnI		61287	61359
intergenic		61360	62134	TTGGTTTTATAACTGATTGGTTATATAACTATGGGTTTTA	TTTTTTAATTGAAATTTTAATATTTTTTATTGTTATATTTAAATTTTTTAA	TTAATTTACTTAATATTTTGTTTAATATATTTAATAATTTT
pol1		62135	64043
intergenic		64033	64434	CCCTTCCCTCCCCTATCCCTGCCCTATCCCTGCCCTATCCCTGCCCTA
trnX2		64435	64506
intergenic		64507	69272	GGGAAGGGTGGGAAGGGTGGGAAGGGTGGG
atp8		69273	69431
intergenic		69432	70464	TCCTCCCCTCTGCCTAGCCACTCCTCCCTCCCTGCCTAGCCA
trnC		70465	70540
intergenic		70541	71214	CCCTCCCCTATCCCTGCCCTATCCCTCCCCTATCCCTGCCCTATCCCTGCCCTATCCCTGCCCTATCCCT	AGGGTGGGAAGGGTGGGAAGGGTGGGAAGGGTGGGAAGGGTGGG	CGCACGCTACGCCTACGCAGCTACGCAGCTACGCAGCTACGCAG
trnR		71215	71289
intergenic		71290	72738	AGTGCGTAGTGCTTATTGCGTATTGCGTATTGCGTATTGCGTAGTGCTTATTGCGTAGTGCGTAGTGCGTAGTGCTTAGTGCGTAGTGCGTAG	GATAGGCTGGGATAGGCCGGGATAGTCTGGGATAGG
trnG		72739	72811
intergenic		72970	72975	ATATAAATAATATAAATATAAAGATAAATATAAAGAAGATAAATATAAAGATAAAGAAGATAAAGATAAATAGAATAGAATATAAAAATACAATATAATATATAATATAGTCTAATAATAATAATAATATAAATAATAT
trnG		72976	73048
intergenic		73049	73759	CTACGTACTACATACTAGTACTACATAATACGTACTACAAAATACGTACAACATACTACGTACTACGTACTAC	AGTGCCACCCCTATCCCTTTAGGGTGGGAAAGGCTGCAGTGCCTCCCCTATCCCTTTAGGGTGGGAAGGCTG
trnH		73760	73832
intergenic		73833	75369	AAAATAAAATAACTAAATTAAAAAATAAAAATAAATAAAAATAAAATATAAAATATAAAATATAAAATATAAAATATAAAATATAAAATTAATTTAAAATAATAAAATAACAATAAAATAACAATAAAATAACAATAAAATAAAATAAAATAAAAAAAAATA
rps3		75370	79776	AAGAATAAAACAATAAAATCTATAAAAAATAATAAAATAAGAATAAAA
intergenic		79777	81316	GAGTAGGAGTAGGAGTAGGAGTAGCGAGTAGGAGTAGGAGTAGGAGTAGGAGTAGGAGTAGGAGTAGGAGTAGGAGTAGGAGTAGGATTAGGAGTAGGAGTAGGAGTAGGAGTAGGATTAGGAGTA	TACTATACTATACTATACTATACTATACTATACTATACTATACTATACTATACTATA	AATTACAAATTATTAAAATTAAAAATTAAAAATTAAAAA
SSU	SSU exon 1	81317	82646
	intron	82647	83999
	SSU exon 2	84000	84830
intergenic		84831	85211
trnV		85212	85283
intergenic		85284	85736	CCCTATCCCTCCCCTATCCCTGCCCTATCCCT
trnL		85737	85825
intergenic		85826	85905
trnR		85906	85978
intergenic		85979	86752	TACTCCTACTCCTACTCCTACTCCTAATCCTACTCCTACTCCTACT
trnA		86753	86825
intergenic		86826	87256
trnF		87257	87328
intergenic		87329	87839	ATTATTTATTCTATATTATTTATTCTATATTATTTATTATTTATTATTTATTATTTATTATTTATTATT	CCTGTCCCACCCCTATCCCACCCTGTCCCACCCTATCCC	TCCCACCCCTATCCCACCCTGTCCCACCCTATCCC	TCCCGTTAGTTCCCGTTAGTTCCCGTTAG
trnT		87840	87913
intergenic		87914	88124
trnM		88125	88197
intergenic		88198	89801	TCCCTCCCCTATCCCTGCCCTATCCCTGCCCTATCCCTGCCCTATCCCTGCCCTAGCCCT	AGGGTGGGAAGGGTGGGAAGGGTGGGAAGGGTGGGAAGGGTGGGA	TTATATTTATATTTATATTTATATTTAATTTA	ATAATATAATATACTATAATATAATATAC
nad2		89802	91735
nad3		91736	92119
intergenic		92120	94838	CCTCCTCCCTTACTAATCCTCCTCCCTTACTAATCCTCCTCCCTTACTAATCCTCCTCCCTTACTAATCCTCCTCCCTTACTAATCCTCCTCCCT	ATTAATATTTATATTAATATTTATATTAATTTTAT	ATATTTAATTGATTAATTTAAGTTATTATATTTAAGT
atp9		94839	95060
intergenic		95061	97592	CCCTATCCCTGCCCTATCCCTCCCCTATCCCTCCCCTATCCCTCCCCTATCCCTGCCCTA	GGGAAGGGTGGGAAGGGTGGGAAGGGTGGGAAGGGTGGGAAGGGTGGGA	TATAATATAATATAATATAATATAATATAATATAATATAATATAATATAATATAAT	AGGGATAGGGCAGGGATAAGGCAGGGATAGGG	CCTTCCCACCCTTCCCACCCTTCCCACCCTTCCC	TAGGGCAGGGATAGGGGAGGGATAGGGGAGGGATAGGGGAGG
nad4		97593	99056
intergenic		99057	99797	TCCCACCCTTCCCACCCTTCCCACCATTCCCACCCTTCCCACCCTTCCCACCCTTCCC	TAGGGCAGGGATAGGGGAGGGATAGGGGAGGGATAGGGGAGGGATAGGGCAGGTATAGGGCAGGGATAGGGGAGGG
pol2		99798	102876
intergenic		102877	106986	TTGTTGTTTTTTGTCATTTTTGTTGTTTTTTTTCTGCAATTTT	AATTATAATTAAAATAAATAGAAATTCTATTAAAAAAAATA	AATAATACATTAGCTTTATTAATAATAATTACTCTTATTA	ACATATAAAAATAATTCTAATAAATCAAGCTTACATATAAAAATAATTCTAATAAATCAAGCTTA	AAAATTTATTAAATTTACCTTTTATAAATTTATTTAAATTTATTATTAAAATTT
trnX1		102231	102307
pol3		106987	109263	TATAGATATAGATATAGATATAGATATAGATATAATTATAGATACAGATATAGATATAGAT
intergenic		109264	109540	GTTAGTTCCCGTTAGTTCCCGTTAGTTCCCGTTAG	GCAAGCAGCAAGCAGCTAGCAGCAAGCAGCAAGCAGCAAGCA
trnM		109541	109612
intergenic		109613	110217	AAAATAAAATAAAAATAAAATAAATATAAATTTATTTAAAAAATAAAAATTAAAATAAAATAAAAAATAAA
trnY		110218	110302
intergenic		110303	111086	CGCTCCGCGCTCCGCGCTCCGCGCTCCGCGCTCCGCGCTCCGC
trnN		111087	111159
intergenic		111160	112227	CTATCCCTGCCCTATCCCTCCCCTATCCCTCCCCTATCCCT	AGGGTGGGAAGGGTGGGAAGGGTGGGAAGGGTGGGAAGGGT
trnL		112228	112311
intergenic		112312	112714
trnM		112715	112787
intergenic		112788	115054	CCCTATCCCACCCCTATCCCTGCCCTATCCCTGCCCTA	TCCCTTTAGGGTTGAGTGGCTATCCCTTTAGGGTGCAGTGCCTACCCT
nad1	nad1 exon1	115055	115207
	intron	115208	116404	ACCCTTCCCACCCTTCCCACCCTTCCCACCCTTCCCACCCTTCCCACCCTTCCC	TAGGGCAGGGATAGGGCAGGGATAGGGCAGGGATAGGGCAGGGATAGGGCAGGGATAGGGGAGGGATAG
	nad1 exon2	116405	116548
	intron	116549	118053	CCGTTACTTCCATTACTACCGTTACTACCTTACTTCCATTACTACCGTTACTACC	TCCCTGCCCTATCCCTGCCCTATCCCTGCCCTA	AGGGTGGGAAGGGTAGGAAGGGTGCAGGGTGGGATAGGGTGCAGGGGT
	nad1 exon3	118054	118412
	intron	118413	119572	AGTACGGAGTACGGAGTACGGAGTACGGAGTACGGAG	GCTCCGCGCTCCGCGCTCCGCGCTCCGCGCTCCGC
	nad1 exon4	119573	119932
intergenic		119933	121617	CCCTATCCCACCCCTCCCCTATCCCAGCCTCCCCTATCCC	GGGAAGGGTGGGAAGGGTGGGAAGGCTGGGTAGGGTGGGTAGGC	CCCTATCCCTTCCCTATCCCTCCCCTATCCCTCCCCTATCCCTGCCCTA	GGGAAGGGTGGGAAGGGTGGGAAGGGTGGAAAGGCTGGG	GGATTAGGATTAGGAGTAGGATTAGGATTAGGA
